# Supplementary material for: Scaphesthes zhejiangensis, a New Species of Shoveljaw Carp (Teleostei, Cypriniformes) from Zhejiang Province, Southeast China
Source: Animals (Basel). 2026 Apr 12;16(8):1176. doi: 10.3390/ani16081176 (PMC13113083; doi:10.3390/ani16081176)
Supplement: Supplementary file 1 [file animals-16-01176-s001.zip]

Archive with 1 entries (1 files):
- animals-4188177-supplementary.xlsx
