# Supplementary material for: Scaphesthes zhejiangensis, a New Species of Shoveljaw Carp (Teleostei, Cypriniformes) from Zhejiang Province, Southeast China
Source: Animals (Basel). 2026 Apr 12;16(8):1176. doi: 10.3390/ani16081176 (PMC13113083; doi:10.3390/ani16081176)
Supplement: Supplementary file 1 [file animals-16-01176-s001.zip › animals-4188177-supplementary.xlsx]

## Sheet: Table S1
Table S1. Sampling information of Scaphesthes zhejiangensis sp. nov. and comparative species.
Species	Location	River	Voucher	GenBank accession number
Scaphesthes zhejiangensis	Quzhou, Zhejiang	Qiantang River	ONQT_2-6	PV793696, PV793704,
				PV793697-PV793699*
	Taizhou, Zhejiang	Ling River	ONLJ_1-3	PV793705-PV793707*
	Lishui, Zhejiang	Ou River	ONOJ_1-5	PV793695, PV793700-PV793703*
	Wenzhou, Zhejiang	Feiyun River	ONFY_4-8	PV793708-PV793712*
S. brevibarba	Chizhou, Anhui	Yangtze River	OBCJ_1	PV793713*
	Huangshan, Anhui	Qiantang River	OBQT_2	PV793714*
	Hengdong, Hunan	Yangtze River	2011050991	KX688479
	Jiangyong, Hunan	Yangtze River	2015101012	KX688496.1
S. barbatulum	Taiwan Island	-	-	NC_021644.1
	Shangrao, Jiangxi	Yangtze River	ObCJ_1	PV793719*
	Lishui, Zhejiang	Ou River	ObOJ_1	PV793721*
	Lishui, Zhejiang	Jiaoxi River	ObJX_10	PV793722*
	Nanping, Fujian	Min River	ObMJ_8	PV793720*
S. minnanense	Zhangzhou, Fujian	Jiulong River	OMJL_1-2	PV793717-PV793718*
	Longyan, Fujian	Jiulong River	NMNSF02000	HM142549
S. virgulatum	Chizhou, Anhui	Yangtze River	OVCJ_1-2	PV793715-PV793716*
	Suichuan, Jiangxi	Yangtze River	IHB2016115149-150	MH184443.1, MH184444.1
S. barbatum	-	-	-	NC_019630.1
	Jinxiu, Guangxi	Pearl River	IHB2018099648	MH184404.1
	Ruyuan, Guangdong	Pearl River	IHB2017056120	MH184401.1
	Luhe, Guangdong	Luoxi River	IHB201605201	MH184398.1
S. aff. barbatum	Hefeng, Hubei	Yangtze River	2016051990	KX688478.1
	Wuling, Hunan	Yangtze River	IHB2015070118	MH184400.1
	Guzhang, Hunan	Yangtze River	IHB2016092826	MH184407.1
	Yinjiang, Guizhou	Yangtze River	IHB2017065105	MH184410.1
S. lini	Jinxiu, Guangxi	Pearl River	IHB2017122215	MH184448.1
	Zuojiang, Guangxi	Pearl River	IHB2017030312	MH184438.1
	Thành phố Cao Bằng, Tỉnh Cao Bằng (Vietnam)	Pearl River	IHB20180910307	MH184446.1
	Yichun, Guangdong	Moyang River	IHB2017104757	MH184440.1
S. macrolepis	Guangyuan, Sichuan	Yangtze River	IHB2017053704	MH184419.1
	-	-	-	NC_023799.1
	Anyang, Henan	Haihe River	IHB2017095360	MH184418.1
	Yichang, Hubei	Yangtze River	IHB2017085244	MH184417.1
	Tai’an, Shandong	Yellow River	IHB2017064760	MH184416.1
Scaphostoma gerlachi	-	-	-	KP244449.1
S. meridionale	-	-	-	NC_031603.1
S. lepturum	-	-	-	NC_054158.1
Onychostoma alticorpus	Taiwan Island	-	-	NC_021473.1
O. ovale	-	-	IHBCY0380108	JX074246.1
O. rarum	-	-	-	NC_022869.1
O. simum	-	-	-	HQ235765.1
Acrossocheilus fasciatus	-	-	-	MN317375.1
Folifer brevifilis	-	-	-	NC_031606.1
Spinibarbus hollandi	-	-	-	NC_026129.1
* Sequenced in this study.

## Sheet: Table S2
Table S2. Interspecific nucleotide divergence (K2P distances) within the genus Scaphesthes.
	1	2	3	4	5	6	7	8	9	10
S. zhejiangensis sp. nov.
S. aff. barbatum	0.048
S. macrolepis	0.049	0.039
S. virgulatum	0.042	0.032	0.024
S. barbatum	0.039	0.032	0.025	0.015
S. lini	0.039	0.032	0.025	0.015	0.000
S. brevibarba	0.120	0.112	0.115	0.108	0.110	0.110
S. barbatulum	0.117	0.114	0.117	0.103	0.104	0.104	0.114
S. minnanense	0.117	0.112	0.112	0.102	0.100	0.100	0.106	0.076
S. lepturum	0.140	0.148	0.139	0.131	0.132	0.132	0.128	0.125	0.123
